# Supplementary material for: Effects of different marination conditions on the physico-chemical and microbiological quality of anchovy (Engraulis encrasicolus) fillets inoculated with Morganella psychrotolerans during cold storage
Source: PLoS One. 2024 Jul 8;19(7):e0302038. doi: 10.1371/journal.pone.0302038 (PMC11230567; doi:10.1371/journal.pone.0302038)
Supplement: S1 Data — (XLSX) [file pone.0302038.s001.xlsx]

## Sheet: TBA
		0. Gün		ABS	TBA sonuc	ort.	std.sp		3. Gün		ABS	TBA sonuc	ort.	std.sp		15.DAY		ABS	TBA	ort.	std.sp		30.DAY		ABS	TBA	ort.	std.sp		45.DAY		ABS	TBA	ort.	std.sp		60.DAY		ABS	TBA	ort.	std.sp		75.DAY		ABS	TBA	ort.	std.sp
		C0		0.109	0.155	0.14875	0.00883883		C0		0.75	1.84375	1.58	0.372999		C0		2.81	6.45	6.0875	0.512652		C0							C0							C0							C0
		C0		0.104	0.1425				C0		0.539	1.31625				C0		2.52	5.725				C0							C0							C0							C0
		CM							CM		0.833	2.05125	2.05875	0.0106066		CM		3.1	7.175	7.1775	0.00353553		CM							CM							CM							CM
		CM							CM		0.839	2.06625				CM		3.102	7.18				CM							CM							CM							CM
		GR1							GR1		0.567	1.38625	1.405	0.0265165		GR1		2.667	3.21	3.36	0.212132		GR1		2.8	4.04	4.18	0.19799		GR1		3	5.515	5.5275	0.0176777		GR1							GR1
		GR1							GR1		0.582	1.42375				GR1		2.501	3.51				GR1		2.75	4.32				GR1		3.01	5.54				GR1							GR1
		GR5							GR5		0.62	1.51875	1.43125	0.123744		GR5		2.475	1.93	1.97	0.0565685		GR5		2.6	2.71	2.63	0.113137		GR5		2.9	5.265	5.3775	0.159099		GR5		2.98	5.95	5.925	0.0353553		GR5
		GR5							GR5		0.55	1.34375				GR5		2.47	2.01				GR5		2.67	2.55				GR5		2.99	5.49				GR5		2.91	5.9				GR5
		GR9							GR9		0.614	1.50375	1.5	0.0053033		GR9		2.3	1.87	1.99	0.169706		GR9		2.7	2.38	2.79	0.579828		GR9		2.8	5.015	5.0025	0.0176777		GR9		2.85	5.99	5.93	0.0848528		GR9
		GR9							GR9		0.611	1.49625				GR9		2.35	2.11				GR9		2.729	3.2				GR9		2.79	4.99				GR9		2.98	5.87				GR9
		GR2							GR2		0.536	1.30875	1.3475	0.0548008		GR2		2.1	1.75	1.815	0.0919239		GR2		2.35	1.99	2.01	0.0282843		GR2		2.69	2.99	2.94	0.0707107		GR2		2.956	3.32	3.22	0.141421		GR2		2.413	3.89	3.84	0.0707107
		GR2							GR2		0.567	1.38625				GR2		2.15	1.88				GR2		2.55	2.03				GR2		2.87	2.89				GR2		2.977	3.12				GR2		2.45	3.79
		GR6							GR6		0.524	1.27875	1.345	0.0936916		GR6		2.2	1.7	1.775	0.106066		GR6		2.55	2.31	2.145	0.233345		GR6		2.746	3.53	3.32	0.296985		GR6		2.67	3.45	3.66	0.296985		GR6		2.225	3.91	3.95	0.0565685
		GR6							GR6		0.577	1.41125				GR6		2.299	1.85				GR6		2.25	1.98				GR6		2.79	3.11				GR6		2.7	3.87				GR6		2.338	3.99
		GR10							GR10		0.644	1.57875	1.2925	0.404819		GR10		2.3	1.89	1.835	0.0777817		GR10		2.7	1.98	2.01	0.0424264		GR10		2.735	3.21	3.375	0.233345		GR10		2.621	3.59	3.98937	0.564802		GR10		2.46	4.03625	4.31813	0.398631
		GR10							GR10		0.415	1.00625				GR10		2.45	1.78				GR10		2.69	2.04				GR10		2.98	3.54				GR10		2.557	4.38875				GR10		2.49	4.6
		GR3							GR3		0.567	1.38625	1.3375	0.0689429		GR3		1.5	1.99	1.875	0.162635		GR3		2	2.3	2.2	0.141421		GR3		1.89	2.74	2.765	0.0353553		GR3		1.77	2.96	3.095	0.190919		GR3		1.59	2.88	3.215	0.473762
		GR3							GR3		0.528	1.28875				GR3		1.61	1.76				GR3		1.9	2.1				GR3		1.91	2.79				GR3		1.79	3.23				GR3		1.6	3.55
		GR7							GR7		0.415	1.00625	1.1375	0.185616		GR7		1.75	1.86	1.81	0.0707107		GR7		1.839	2.05	2.135	0.120208		GR7		1.89	2.75	2.7	0.0707107		GR7		1.69	2.67	2.785	0.162635		GR7		1.64	2.89	2.94	0.0707107
		GR7							GR7		0.52	1.26875				GR7		1.7	1.76				GR7		1.842	2.22				GR7		1.95	2.65				GR7		1.8	2.9				GR7		1.58	2.99
		GR11							GR11		0.492	1.19875	1.21	0.0159099		GR11		1.58	1.7	1.795	0.13435		GR11		1.85	2.1	2.22	0.169706		GR11		1.99	2.99	2.7525	0.335876		GR11		1.79	3.52	3.095	0.601041		GR11		1.7	3.79	3.535	0.360624
		GR11							GR11		0.501	1.22125				GR11		1.65	1.89				GR11		1.8	2.34				GR11		1.8	2.515				GR11		2.462	2.67				GR11		1.59	3.28
		GR4							GR4		0.58	1.41875	1.41875	0.167938		GR4		1.77	1.78	1.69	0.127279		GR4		1.9	1.99	2.1	0.155563		GR4		2.61	2.4	2.4	0		GR4		2.6	3	2.995	0.00707107		GR4		2.256	3.52625	3.5675	0.0583363
		GR4							GR4		0.675	1.65625				GR4		1.85	1.6				GR4		1.92	2.21				GR4		2.6	2.4				GR4		2.59	2.99				GR4		2.289	3.60875
		GR8							GR8		0.485	1.18125	1.18125	0.00353553		GR8		1.79	1.6	1.68	0.113137		GR8		1.85	2.04	2.09	0.0707107		GR8		2.713	2.45	2.48	0.0424264		GR8		2.003	3.00375	2.99188	0.0167938		GR8		1.901	3.51	3.2	0.438406
		GR8							GR8		0.483	1.17625				GR8		1.9	1.76				GR8		1.95	2.14				GR8		2.65	2.51				GR8		2.134	2.98				GR8		1.508	2.89
		GR12							GR12		0.512	1.24875	1.24875	0.0512652		GR12		1.48	1.78	1.76	0.0282843		GR12		1.65	2	2.08	0.113137		GR12		1.95	2.45	2.395	0.0777817		GR12		2.6	3.11	3.085	0.0353553		GR12		2.12	3.4	3.31813	0.115789
		GR12							GR12		0.541	1.32125				GR12		1.56	1.74				GR12		1.68	2.16				GR12		1.99	2.34				GR12		2.56	3.06				GR12		2.14	3.23625
		Blank		0.004		0.047	0.0608112		Blank		0.013		0.0125	0.000707107		Blank		0.245		0.23	0.0212132		Blank		0.108		0.103	0.00707107		Blank		0.793		0.794	0.00141421		Blank		0.811		0.8015	0.013435		Blank		0.666		0.8455	0.253851
		Blank		0.09					Blank		0.012					Blank		0.215					Blank		0.098					Blank		0.795					Blank		0.792					Blank		1.025

## Sheet: PV
		measurment	result	Consumption	Mean	std.sp		3 DAY	measurment	result	Consumption	Mean	std.sp		15.days	measurment	result	Consumption	Mean	std.sp		30. DAY	measurment	result	Consumption	Mean	std.sp		45 DAY	measurment	result	Consumption	Mean	std.sp		60 DAY	measurment	result	Consumption	Mean	std.sp		75. DAY	measurment	result	Consumption	Mean	std.sp
	C	1	0.1	1	1.5	0.707107		C	1	0.7	7	7	0		C	1	1.7	17	17	0		C							C							C							C
	C	1	0.2	2				C	1	0.7	7				C	1	1.7	17				C							C							C							C
	CM							CM	1	0.8	8	8	0		CM	1	1.9	19	19	0		CM							CM							CM							CM
	CM							CM	1	0.8	8				CM	1	1.9	19				CM							CM							CM							CM
	1							1	1.002	0.6	5.98802	5.98802	0		1	1.002	0.8	7.98403	7.98403	0		1	1	1.9	19	18.5	0.707107		1	1	2	20	20.5	0.707107		1							1
	1							1	1.002	0.6	5.98802				1	1.002	0.8	7.98403				1	1	1.8	18				1	1	2.1	21				1							1
	2							2	1	0.6	6	6	0		2	1	0.8	8	8	0		2	1	1.2	12	12	0		2	1	1.5	15	15.5	0.707107		2	1	4.2	42	42.5	0.707107		2	1	5.5	55	52.5	3.53553
	2							2	1	0.6	6				2	1	0.8	8				2	1	1.2	12				2	1	1.6	16				2	1	4.3	43				2	1	5	50
	2.5							2.5	1.002	0.6	5.98802	5.98802	0		2.5	1.002	0.9	8.98204	8.98204	0		2.5	1.002	1	9.98004	9.98004	0		2.5	1.003	1.5	14.9551	14.9551	0		2.5	1	2.9	29	28.5	0.707107		2.5	1.001	5	49.95	49.95	0
	2.9							2.9	1.002	0.6	5.98802				2.9	1.002	0.9	8.98204				2.9	1.002	1	9.98004				2.9	1.003	1.5	14.9551				2.9	1	2.8	28				2.9	1.001	5	49.95
	4							4	1	0.6	6	6	0		4	1	0.1	1	5	5.65685		4	1	1	10	10	0		4	1	1.4	14	13	1.41421		4	1	2.6	26	25.5	0.707107		4	1	3.1	31	30	1.41421
	3.7							3.7	1	0.6	6				3.7	1	0.9	9				3.7	1	1	10				3.7	1	1.2	12				3.7	1	2.5	25				3.7	1	2.9	29
	5							5	1	0.6	6	6	0		5	1	0.9	9	8.5	0.707107		5	1.001	1.6	15.984	15.984	0		5	1.001	2	19.98	20.979	1.4128		5	1.002	2.6	25.9481	25.9481	0		5
	4.5							4.5	1	0.6	6				4.5	1	0.8	8				4.5	1.001	1.6	15.984				4.5	1.001	2.2	21.978				4.5	1.002	2.6	25.9481				4.5
	6							6	1	0.6	6	6	0		6	1	0.8	8	7.5	0.707107		6	1.001	1.1	10.989	10.989	0		6	1.001	1.4	13.986	14.4855	0.7064		6	1	5	50	50.5	0.707107		6	1	5.3	53	56	4.24264
	6							6	1	0.6	6				6	1	0.7	7				6	1.001	1.1	10.989				6	1.001	1.5	14.985				6	1	5.1	51				6	1	5.9	59
	7							7	1	0.6	6	6	0		7	1	0.7	7	6.5	0.707107		7	1.001	1	9.99001	9.99001	0		7	1.001	1.4	13.986	14.985	1.4128		7	1.002	2.6	25.9481	26.9461	1.41139		7	1.004	4.5	44.8207	44.8207	0
	7							7	1	0.6	6				7	1	0.6	6				7	1.001	1	9.99001				7	1.001	1.6	15.984				7	1.002	2.8	27.9441				7	1.004	4.5	44.8207
	8							8	1	0.6	6	6	0		8	1	0.8	8	7	1.41421		8	1	1	10	10	0		8	1	1.3	13	12	1.41421		8	1	2.4	24	24.5	0.707107		8	1.003	3.2	31.9043	30.9073	1.40998
	8							8	1	0.6	6				8	1	0.6	6				8	1	1	10				8	1	1.1	11				8	1	2.5	25				8	1.003	3	29.9103
	9							9	1	0.6	6	6	0		9	1	0.5	5	5	0		9	1	1.5	15	15.5	0.707107		9	1	2.1	21	20.5	0.707107		9	1	2.4	24	25	1.41421		9
	9							9	1	0.6	6				9	1	0.5	5				9	1	1.6	16				9	1	2	20				9	1	2.6	26				9
	10							10	1	0.6	6	6	0		10	1	0.9	9	7.5	2.12132		10	1	1.1	11	10.5	0.707107		10	1.002	1.4	13.9721	13.4731	0.705695		10	1.001	4	39.96	40.4595	0.7064		10	1.002	5.4	53.8922	51.8962	2.82278
	10							10	1	0.6	6				10	1	0.6	6				10	1	1	10				10	1.002	1.3	12.9741				10	1.001	4.1	40.959				10	1.002	5	49.9002
	11							11	1	0.6	6	6	0		11	1	0.1	1	3	2.82843		11	1	1	10	10	0		11	1	1.4	14	14.5	0.707107		11	1	2.7	27	27.5	0.707107		11	1	4.8	48	44	5.65685
	11							11	1	0.6	6				11	1	0.5	5				11	1	1	10				11	1	1.5	15				11	1	2.8	28				11	1	4	40
	12							12	1	0.6	6	6	0		12	1	0.8	8	6.5	2.12132		12	1	1	10	10	0		12	1	1.2	12	12	0		12	1	2.4	24	23	1.41421		12	1.002	3	29.9401	29.4411	0.705695
	12							12	1	0.6	6				12	1	0.5	5				12	1	1	10				12	1	1.2	12				12	1	2.2	22				12	1.002	2.9	28.9421
[truncated: 6 more columns]

## Sheet: pH
	0 DAY	PH		Mean	std.sp		3 DAY	PH		Mean	std.sp		15 DAY	PH		Mean	std.sp		30 DAY	PH		Mean	std.sp		45 DAY	PH		Mean	std.sp		60 DAY	PH		Mean	std.sp		75 DAY	PH		Mean	std.sp		90 DAY	PH		Mean	std.sp
	C	6.16		6.02	0.161658		C	5.73		5.7525	0.0457347		C	6.93		6.86	0.0648074		C	0		0	0		C	0		0	0		C	0		0	0		C	0		0	0		C	0		0	0
	C	6.12					C	5.8					C	6.9					C	0					C	0					C	0					C	0					C	0
	C	5.8					C	5.78					C	6.81					C	0					C	0					C	0					C	0					C	0
	C	6					C	5.7					C	6.8					C	0					C	0					C	0					C	0					C	0
	CM	0		0			CM	5.83		5.865	0.0870057		CM	7.56		7.425	0.315674		CM	0		0	0		CM	0		0	0		CM	0		0	0		CM	0		0	0		CM	0		0	0
	CM	0					CM	5.81					CM	7.58					CM	0					CM	0					CM	0					CM	0					CM	0
	CM	0					CM	5.9					CM	7.25					CM	0					CM	0					CM	0					CM	0					CM	0
	CM	0					CM	5.92					CM	7.31					CM	0					CM	0					CM	0					CM	0					CM	0
	1	0		0	0		1	5.76		5.5175	0.306382		1	4.98		4.8975	1.08116		1	5.17		5.1125	2.28843		1	6.1		6.1725	2.7608		1	0		0	0		1	0		0	0		1	0		0	0
	1	0					1	5.77					1	4.95					1	5.24					1	6.17					1	0					1	0					1	0
	1	0					1	5.25					1	4.85					1	5.04					1	6.22					1	0					1	0					1	0
	1	0					1	5.29					1	4.81					1	5					1	6.2					1	0					1	0					1	0
	2	0		0	0		2	4.9		4.6175	0.466015		2	4.36		4.5125	0.206325		2	4.04		4.0725	0.416437		2	4.14		4.5325	0.8382		2	3.96		3.8975	1.74433		2	3.94		3.9775	1.77898		2	4.01		4.07	1.82059
	2	0					2	5.04					2	4.35					2	4.04					2	4.16					2	3.95					2	4.01					2	4.06
	2	0					2	4.27					2	4.68					2	4.13					2	4.9					2	3.89					2	3.97					2	4.1
	2	0					2	4.26					2	4.66					2	4.08					2	4.93					2	3.79					2	3.99					2	4.11
	3	0		0	0		3	4.62		4.2525	0.357603		3	3.92		3.81	0.391982		3	3.7		3.705	0.168671		3	3.68		3.6975	0.551344		3	3.78		3.74	0.062849		3	3.68		3.7325	0.123004		3	3.91		3.9525	0.0798749
	3	0					3	4.6					3	3.89					3	3.68					3	3.71					3	3.81					3	3.7					3	3.92
	3	0					3	3.9					3	3.71					3	3.73					3	3.69					3	3.71					3	3.78					3	3.99
	3	0					3	3.89					3	3.72					3	3.71					3	3.71					3	3.66					3	3.77					3	3.99
	4	0		0	0		4	3.59		3.7425	0.185257		4	3.51		3.5475	0.08228		4	3.51		3.5225	0.0860233		4	3.42		3.495	0.128725		4	3.42		3.4475	0.122474		4	3.42		3.4475	0.163615		4	3.6		3.61	0.170088
	4	0					4	3.55					4	3.57					4	3.5					4	3.4					4	3.34					4	3.34					4	3.61
	4	0					4	3.92					4	3.53					4	3.55					4	3.59					4	3.55					4	3.55					4	3.62
	4	0					4	3.91					4	3.58					4	3.53					4	3.57					4	3.48					4	3.48					4	3.61
	5	0		0	0		5	5.3		5.1825	0.586916		5	6.41		6.38	1.25234		5	5.19		5.1675	0.732564		5	5.42		5.6125	0.935698		5	5.1		5.0275	0.705989		5	0		0	1.5563		5	0		0	1.61444
	5	0					5	5.35					5	6.38					5	5.18					5	5.4					5	4.88					5	0					5	0
	5	0					5	5.04					5	6.36					5	5.14					5	5.8					5	4.91					5	0					5	0
	5	0					5	5.04					5	6.37					5	5.16					5	5.83					5	5.22					5	0					5	0
	6	0		0	0		6	4.44		4.32	0.34739		6	4.25		4.335	0.912234		6	4.18		4.1375	0.458279		6	4.16		4.1625	0.746043		6	4.03		4.1275	0.492473		6	4.03		4.0475	1.81021		6	4.21		4.15	1.85664
	6	0					6	4.46					6	4.3					6	4.15					6	4.19					6	4.13					6	4.08					6	4.19
	6	0					6	4.2					6	4.39					6	4.12					6	4.13					6	4.2					6	4.05					6	4.09
	6	0					6	4.18					6	4.4					6	4.1					6	4.17					6	4.15					6	4.03					6	4.11
	7	0		0	0		7	5.8		4.755	1.04728		7	3.9		3.8925	0.228429		7	3.75		3.735	0.163615		7	3.65		3.64	0.238076		7	3.85		3.71	0.219249		7	3.63		3.7075	0.15975		7	3.83		3.835	0.124298
	7	0					7	5.74					7	3.93					7	3.74					7	3.67					7	3.74					7	3.65					7	3.81
	7	0					7	3.74					7	3.88					7	3.73					7	3.63					7	3.66					7	3.76					7	3.84
	7	0					7	3.74					7	3.86					7	3.72					7	3.61					7	3.59					7	3.79					7	3.86
	8	0		0	0		8	3.37		3.395	0.158524		8	3.65		3.7	0.0791833		8	3.53		3.52	0.0908295		8	3.61		3.62	0.0130384		8	3.75		3.7675	0.0837854		8	3.44		3.4775	0.141951		8	3.64		3.665	0.0896103
	8	0					8	3.35					8	3.69					8	3.5					8	3.64					8	3.74					8	3.48					8	3.65
	8	0					8	3.42					8	3.72					8	3.54					8	3.61					8	3.81					8	3.48					8	3.68
	8	0					8	3.44					8	3.74					8	3.51					8	3.62					8	3.77					8	3.51					8	3.69
	9	0		0	0		9	4.71		4.7425	0.583884		9	4.28		4.575	0.413243		9	4.68		4.7	0.532795		9	5.09		5.0125	0.630579		9	4.55		4.65	0.402095		9	0		0	1.56972		9	0		0	0
	9	0					9	4.7					9	4.75					9	4.72					9	5.13					9	4.59					9	0					9	0
	9	0					9	4.8					9	4.65					9	4.67					9	4.9					9	4.71					9	0					9	0
	9	0					9	4.76					9	4.62					9	4.73					9	4.93					9	4.75					9	0					9	0
	10	0		0	0		10	4.18		4.17	0.266214		10	4.27		4.245	0.168671		10	4		3.9975	0.327918		10	4.03		4.1375	0.386691		10	4.08		4.1375	0.296901		10	3.85		3.9425	1.76511		10	4.1		4.135	0.0369685
	10	0					10	4.2					10	4.25					10	4.02					10	4.02					10	4					10	3.87					10	4.11
	10	0					10	4.19					10	4.24					10	3.98					10	4.1					10	4.31					10	4.04					10	4.15
	10	0					10	4.11					10	4.22					10	3.99					10	4.4					10	4.16					10	4.01					10	4.18
	11	0		0	0		11	3.83		3.955	0.138672		11	3.88		3.9225	0.143597		11	3.74		3.7325	0.115888		11	3.71		3.755	0.291256		11	3.72		3.72	0.202163		11	3.8		3.8325	0.0840833		11	3.72		3.72	0.0535413
	11	0					11	3.84					11	3.86					11	3.72					11	3.72					11	3.71					11	3.86					11	3.71
	11	0					11	4.07					11	3.96					11	3.75					11	3.8					11	3.66					11	3.81					11	3.66
	11	0					11	4.08					11	3.99					11	3.72					11	3.79					11	3.79					11	3.86					11	3.79
	12	0		0	0		12	3.7		3.6525	0.223204		12	3.76		3.755	0.10663		12	3.62		3.615	0.0482701		12	3.77		3.7325	0.0541295		12	3.57		3.5425	0.114978		12	3.65		3.6675	0.0870632		12	3.81		3.8125	0.00957427
	12	0					12	3.81					12	3.78					12	3.61					12	3.78					12	3.56					12	3.68					12	3.8
	12	0					12	3.6					12	3.73					12	3.6					12	3.66					12	3.49					12	3.68					12	3.82
	12	0					12	3.5					12	3.75					12	3.63					12	3.72					12	3.55					12	3.66					12	3.82

## Sheet: Morganella Psy
	Groups	0 .day	ort	stdev				Groups	3.day	ort.	stdev				Groups	15.day	ort.	stdev				Groups	30.day	ort.	stdev			Groups	45.day	ort.	stdev			Groups	60.day	ort.	stdev		Groups	75.day	ort.	stdev			Groups	90.day	ort.	stdev
	CO	0	0	0				CO	2.30103	2.30319	0.00305567				CO	2.4609	2.45403	0.00971551				CO						CO						CO					CO						CO
	CO	0						CO	2.30535						CO	2.44716						CO						CO						CO					CO						CO
	CM	0	0	0				CM	2.4624	2.45478	0.0107763				CM	2.47712	2.47712	0				CM						CM						CM					CM						CM
	CM	0						CM	2.44716						CM	2.47712						CM						CM						CM					CM						CM
	GR 1							GR 1	2.04139	2.04139	0				GR 1	2.38021	2.35632	0.0337805				GR1	2.47567	2.4764	0.00102535			GR1	3.47712	3.47712	0			GR1					GR1						GR1
	GR 1							GR 1	2.04139						GR 1	2.33244						GR1	2.47712					GR1	3.47712					GR1					GR1						GR1
	GR 5							GR 5	1.99564	2.24428	0.0238639				GR5	2.29885	2.2888	0.0142125				GR5	2.42488	2.42812	0.00458356			GR5	3.4609	3.46165	0.00106077			GR5	4.47567	4.4764	0.00102535		GR5						GR5
	GR 5							GR 5	2.02938						GR5	2.27875						GR5	2.43136					GR5	3.4624					GR5	4.47712				GR5						GR5
	GR 9							GR 9	1.87506	1.88078	0.00808185				GR9	2.07918	2.08805	0.0125361				GR9	2.34242	2.32709	0.0216861			GR9	3.42975	3.43768	0.011209			GR9	4.47567	4.47567	0		GR9						GR9
	GR 9							GR 9	1.88649						GR 9	2.09691						GR9	2.31175					GR9	3.4456					GR9	4.47567				GR9						GR9
	GR 2							GR 2	1.60206	1.61265	0.0149831				GR 2	1.47712	0.738561	1.04448				GR2	0	0	0			GR2	0	0	0			GR2	2.39794	2.37983	0.0256059		GR2	3.39794	3.19897	0.281386			GR2	3.47712	3.32661	0.21286
	GR 2							GR 2	1.62325						GR 2	0						GR2	0					GR2	0					GR2	2.36173				GR2	3					GR2	3.17609
	GR 6							GR 6	1.59106	1.60716	0.022758				GR 6	1.77815	1.82661	0.0685257				GR6	0	0	0			GR6	0	0.30103	0.425721			GR6	2.4609	2.4609	0		GR6	0	0	0			GR6	0	0	0
	GR 6							GR 6	1.62325						GR 6	1.87506						GR6	0					GR6	0.60206					GR6	2.4609				GR6	0					GR6	0
	GR 10							GR 10	0	0	0				GR 10	1.54407	1.57306	0.0410065				GR10	1.65321	1.67609	0.0323554			GR10	0	0	0			GR10	0	0	0		GR10	0	0	0			GR10	0	0	0
	GR 10							GR 10	0						GR 10	1.60206						GR10	1.69897					GR10	0					GR10	0				GR10	0					GR10	0
	GR 3							GR 3	0	0	0				GR 3	0	0	0				GR3	0	0	0			GR3	0	0	0			GR3	0	0	0		GR3	0	0	0			GR3	0	0	0
	GR 3							GR 3	0						GR 3	0						GR3	0					GR3	0					GR3	0				GR3	0					GR3	0
	GR 7							GR 7	0	0	0				GR 7	1.5682	1.55613	0.0170651				GR7	1.77815	1.82661	0.0685257			GR7	0	0	0			GR7	0	0	0		GR7	0	0	0			GR7	0	0	0
	GR 7							GR 7	0						GR 7	1.54407						GR7	1.87506					GR7	0					GR7	0				GR7	0					GR7	0
	GR 11							GR 11	0	0	0				GR 11	0	0	0				GR11	1	0.5	0.707107			GR11	0	0	0			GR11	0	0	0		GR11	0	0	0			GR11	0	0	0
	GR 11							GR 11	0						GR 11	0						GR11	0					GR11	0					GR11	0				GR11	0					GR11	0
	GR 4							GR 4	0	0	0				GR 4	0	0	0				GR4	0	0	0			GR4	0	0	0			GR4	0	0	0		GR4	0	0	0			GR4	0	0	0
	GR 4							GR 4	0						GR 4	0						GR4	0					GR4	0					GR4	0				GR4	0					GR4	0
	GR 8							GR 8	0	0	0				GR 8	0	0	0				GR8	0	0	0			GR8	0	0	0			GR8	0	0	0		GR8	0	0	0			GR8	0	0	0
	GR 8							GR 8	0						GR 8	0						GR8	0					GR8	0					GR8	0				GR8	0					GR8	0
	GR 12							GR 12	0	0	0				GR 12	0	0	0				GR12	0	0	0			GR12	0	0	0			GR12	0	0	0		GR12	0	0	0			GR12	0	0	0
	GR 12							GR 12	0						GR 12	0						GR12	0					GR12	0					GR12	0				GR12	0					GR12	0
																																	Values written in red colours are are colonies lesser than 30

## Sheet: Mesophilic bacteria
		0. Gün	Mesoplıc	Sonuc	ort.	std.sp		3. Gün	Mesoplıc	Sonuc	ort.	std.sp		15.DAY	Mesoplıc	Sonuc	ort.	std.sp		30.DAY	Mesoplıc	Sonuc	ort.	std.sp		45.DAY	Mesoplıc	Sonuc	ort.	std.sp		60.DAY	Mesoplıc	Sonuc	ort.	std.sp		75.DAY	Mesoplıc	Sonuc	ort.	std.sp		90.DAY	Mesoplıc	Sonuc	ort.	std.sp
		C0	0	0	0	0		C0	300	2.47712	2.44605	0.0439452		C0	20000	4.30103	4.32173	0.029269		C0						C0						C0						C0						C0
		C0	0	0				C0	260	2.41497				C0	22000	4.34242				C0						C0						C0						C0						C0
		CM						CM	296	2.47129	2.47421	0.00412211		CM	27000	4.43136	4.4273	0.00574022		CM						CM						CM						CM						CM
		CM						CM	300	2.47712				CM	26500	4.42325				CM						CM						CM						CM						CM
		GR1						GR1	160	2.20412	2.14165	0.088345		GR1	1700	3.23045	3.21039	0.0283672		GR1	180000	5.25527	5.26701	0.0166036		GR1	300000	5.47712	5.47712	0		GR1						GR1						GR1
		GR1						GR1	120	2.07918				GR1	1550	3.19033				GR1	190000	5.27875				GR1	300000	5.47712				GR1						GR1						GR1
		GR5						GR5	120	2.07918	2.08277	0.00507603		GR5	1490	3.17319	3.14356	0.0418911		GR5	16000	4.20412	4.216	0.0168056		GR5	29000	4.4624	4.44688	0.0219445		GR5	200000	5.30103	5.32173	0.029269		GR5						GR5
		GR5						GR5	122	2.08636				GR5	1300	3.11394				GR5	16900	4.22789				GR5	27000	4.43136				GR5	220000	5.34242				GR5						GR5
		GR9						GR9	122	2.08636	2.06584	0.0290174		GR9	300	2.47712	2.47712	0		GR9	2100	3.32222	3.35122	0.0410065		GR9	26000	4.41497	4.41911	0.00584956		GR9	189000	5.27646	5.28766	0.015833		GR9						GR9
		GR9						GR9	111	2.04532				GR9	300	2.47712				GR9	2400	3.38021				GR9	26500	4.42325				GR9	199000	5.29885				GR9						GR9
		GR2						GR2	20	1.30103	1.45154	0.21286		GR2	40	1.60206	1.57306	0.0410065		GR2	179	2.25285	2.27255	0.0278622		GR2	2990	3.47567	3.4764	0.00102535		GR2	29900	4.47567	4.46828	0.0104463		GR2		5.41497	5.42317	0.0115898		GR2		6.20412	5.69723	0.716857
		GR2						GR2	40	1.60206				GR2	35	1.54407				GR2	196	2.29226				GR2	3000	3.47712				GR2	28900	4.4609				GR2		5.43136				GR2		5.19033
		GR6						GR6	30	1.47712	0.738561	1.04448		GR6	45	1.65321	0.826606	1.169		GR6	90	1.95424	1.82661	0.180505		GR6	110	2.04139	1.96951	0.101658		GR6	2990	3.47567	3.4764	0.00102535		GR6		4.47712	4.47712	0		GR6		5.19312	5.20792	0.0209246
		GR6						GR6	0	0				GR6	35	0				GR6	50	1.69897				GR6	79	1.89763				GR6	3000	3.47712				GR6		4.47712				GR6		5.22272
		GR10						GR10	0	0	0	0		GR10	0	0	0	0		GR10	0	0	0	0		GR10	0	0	0	0		GR10	0	0	0	0		GR10		0	0	0		GR10		1.47712	1.47712	0
		GR10						GR10	0	0				GR10	0	0				GR10	0	0				GR10	0	0				GR10	0	0				GR10		0				GR10		1.47712
		GR3						GR3	0	0	0	0		GR3	0	0	0	0		GR3	0	0	0	0		GR3	0	0	0	0		GR3	0	0	0	0		GR3		0	0	0		GR3		0	0	0
		GR3						GR3	0	0				GR3	0	0				GR3	0	0				GR3	0	0				GR3	0	0				GR3		0				GR3		0
		GR7						GR7	0	0	0	0		GR7	0	0	0	0		GR7	0	0	0	0		GR7	0	0	0	0		GR7	0	0	0	0		GR7		0.69897	0.5	0.281386		GR7		0	0	0
		GR7						GR7	0	0				GR7	0	0				GR7	0	0				GR7	0	0				GR7	0	0				GR7		0.30103				GR7		0
		GR4						GR11	0	0	0	0		GR11	0	0	0	0		GR11	0	0	0	0		GR11	0	0	0	0		GR11	0	0	0	0		GR11		0	0	0		GR11		0	0	0
		GR4						GR11	0	0				GR11	0	0				GR11	0	0				GR11	0	0				GR11	0	0				GR11		0				GR11		0
		GR8						GR4	0	0	0	0		GR4	0	0	0	0		GR4	0	0	0	0		GR4	0	0	0	0		GR4	0	0	0	0		GR4		0	0	0		GR4		0	0	0
		GR8						GR4	0	0				GR4	0	0				GR4	0	0				GR4	0	0				GR4	0	0				GR4		0				GR4		0
		GR12						GR8	0	0	0	0		GR8	0	0	0	0		GR8	0	0	0	0		GR8	220	2.34242	2.33232	0.014286		GR8	220	2.34242	2.33232	0.014286		GR8		2.41497	2.43107	0.022758		GR8		2.47567	2.46141	0.0201618
		GR12						GR8	0	0				GR8	0	0				GR8	0	0				GR8	210	2.32222				GR8	210	2.32222				GR8		2.44716				GR8		2.44716
								GR12	0	0	0	0		GR12	0	0	0	0		GR12	10	1	0.5	0.707107		GR12	107	2.02938	1.8413	0.265993		GR12	107	2.02938	1.8413	0.265993		GR12		2.13033	2.06733	0.0891042		GR12		2.19033	2.14877	0.0587759
								GR12	0	0				GR12	0	0				GR12	0	0				GR12	45	1.65321				GR12	45	1.65321				GR12		2.00432				GR12		2.10721

## Sheet: Psychrophilic Bacteria
		0. Gün	phys	Sonuc	ort.	std.sp		3. Gün	phys	Sonuc	ort.	std.sp		15.DAY	phys	Sonuc	ort.	std.sp		30.DAY	phys	Sonuc	ort.	std.sp		45.DAY	phys	Sonuc	ort.	std.sp		60.DAY	phys	Sonuc	ort.	std.sp		75.DAY	phys	Sonuc	ort.	std.sp		90.DAY		phys	Sonuc	ort.	std.sp
		C0	30	1.47712	1.47712	0		C0	289	2.4609	2.4624	0.00211789		C0	17000	4.23045	4.18829	0.0596239		C0						C0						C0						C0						C0
		C0	30	1.47712				C0	291	2.46389				C0	14000	4.14613				C0						C0						C0						C0						C0
		CM						CM	300	2.47712	2.47712	0		CM	19000	4.27875	4.78439	0.715084		CM						CM						CM						CM						CM
		CM						CM	300	2.47712				CM	195000	5.29003				CM						CM						CM						CM						CM
		GR1						GR1	246	2.39094	2.41195	0.0297227		GR1	2000	3.30103	3.28989	0.0157518		GR1	25000	4.39794	4.37018	0.0392567		GR1	30000	4.47712	4.43926	0.0535426		GR1						GR1						GR1
		GR1						GR1	271	2.43297				GR1	1900	3.27875				GR1	22000	4.34242				GR1	25200	4.4014				GR1						GR1						GR1
		GR5						GR5	185	2.26717	2.28301	0.0224021		GR5	300	2.47712	2.47712	0		GR5	3000	3.47712	3.47712	0		GR5	20000	4.30103	4.34949	0.0685257		GR5	300000	5.47712	5.4764	0.00102535		GR5						GR5
		GR5						GR5	199	2.29885				GR5	300	2.47712				GR5	3000	3.47712				GR5	25000	4.39794				GR5	299000	5.47567				GR5						GR5
		GR9						GR9	64	1.80618	1.74819	0.082013		GR9	179	2.25285	2.26808	0.0215301		GR9	300	2.47712	2.47712	0		GR9	3000	3.47712	3.46976	0.0104109		GR9	265000	5.42325	5.42406	0.00115666		GR9						GR9
		GR9						GR9	49	1.6902				GR9	192	2.2833				GR9	300	2.47712				GR9	2900	3.4624				GR9	266000	5.42488				GR9						GR9
		GR2						GR2	47	1.6721	1.57461	0.137869		GR2	65	1.81291	1.83209	0.027114		GR2	200	2.30103	2.28875	0.0173723		GR2	2950	2.47712	1.23856	1.75159		GR2	300	3.47712	2.96901	0.718578		GR2	3000	3.60206	3.52997	0.101949		GR2		30000	3.60206	4.03959	0.618762
		GR2						GR2	30	1.47712				GR2	71	1.85126				GR2	189	2.27646				GR2	0	0				GR2	289	2.4609				GR2	2870	3.45788				GR2		30000	4.47712
		GR6						GR6	51	1.70757	1.66541	0.0596239		GR6	71	1.85126	1.85126	0		GR6	100	2	2.11136	0.157484		GR6	200	2.30103	1.15051	1.62707		GR6	299	2.47567	2.4764	0.00102535		GR6	3000	3.47712	3.47712	0		GR6		30000	4.47712	4.46901	0.0114717
		GR6						GR6	42	1.62325				GR6	71	1.85126				GR6	167	2.22272				GR6	0	0				GR6	300	2.47712				GR6	3000	3.47712				GR6		28900	4.4609
		GR10						GR10	0	0	0	0		GR10	0	0	0	0		GR10	0	0	0	0		GR10	0	0	0	0		GR10	0	0	0	0		GR10	0	0	0	0		GR10		0	0	0	0
		GR10						GR10	0	0				GR10	0	0				GR10	0	0				GR10	0	0				GR10	0	0				GR10	0	0				GR10		0	0
		GR3						GR3	0	0	0	0		GR3	0	0	0	0		GR3	0	0	0	0		GR3	0	0	0	0		GR3	0	0	0	0		GR3	0	0	0	0		GR3		0	0	0	0
		GR3						GR3	0	0				GR3	0	0				GR3	0	0				GR3	0	0				GR3	0	0				GR3	0	0				GR3		0	0
		GR7						GR7	0	0	0	0		GR7	0	0	0	0		GR7	0	0	0	0		GR7	0	0	0	0		GR7	0	0	0	0		GR7	0	0	0	0		GR7		0	0	0	0
		GR7						GR7	0	0				GR7	0	0				GR7	0	0				GR7	0	0				GR7	0	0				GR7	0	0				GR7		0	0
		GR4						GR11	0	0	0	0		GR11	0	0	0	0		GR11	0	0	0	0		GR11	0	0	0	0		GR11	0	0	0	0		GR11	0	0	0	0		GR11		0	0	0	0
		GR4						GR11	0	0				GR11	0	0				GR11	0	0				GR11	0	0				GR11	0	0				GR11	0	0				GR11		0	0
		GR8						GR4	0	0	0	0		GR4	0	0	0	0		GR4	0	0	0	0		GR4	0	0	0	0		GR4	0	0	0	0		GR4	0	0	0	0		GR4		0	0	0	0
		GR8						GR4	0	0				GR4	0	0				GR4	0	0				GR4	0	0				GR4	0	0				GR4	0	0				GR4		0	0
		GR12						GR8	0	0	0	0		GR8	0	0	0	0		GR8	0	0	0	0		GR8	0	0	0	0		GR8	0	0	0	0		GR8	0	0	0	0		GR8		0	0	0	0
		GR12						GR8	0	0				GR8	0	0				GR8	0	0				GR8	0	0				GR8	0	0				GR8	0	0				GR8		0	0
								GR12	0	0	0	0		GR12	0	0	0	0		GR12	0	0	0	0		GR12	0	0	0	0		GR12	0	0	0	0		GR12	0	0	0	0		GR12		0	0	0	0
								GR12	0	0				GR12	0	0				GR12	0	0				GR12	0	0				GR12	0	0				GR12	0	0				GR12		0	0

## Sheet: Lactic Acid Bacteria(LAB)
		0. Gün		Lactic	Sonuc	ort.	std.sp		3. Gün		Lactic	Sonuc	ort.	std.sp		15.DAY		Lactic	Sonuc	ort.	std.sp		30.DAY		Lactic	Sonuc	ort.	std.sp		45.DAY		Lactic	Sonuc	ort.	std.sp		60.DAY		Lactic	Sonuc	ort.	std.sp		75.DAY		Lactic	Sonuc	ort.	std.sp
		C0		24	1.38021	1.07918	0.425721		C0		85	1.92942	1.85379	0.106962		C0		300	2.47712	2.47712	0		C0							C0							C0							C0
		C0		6	0.778151				C0		60	1.77815				C0		300	2.47712				C0							C0							C0							C0
		CM							CM		300	2.47712	2.47051	0.0093538		CM		3000	3.47712	3.47712	0		CM							CM							CM							CM
		CM							CM		291	2.46389				CM		3000	3.47712				CM							CM							CM							CM
		GR1							GR1		8	0.90309	0.928666	0.0361703		GR1		97	1.98677	2.00398	0.0243369		GR1		289	2.4609	2.46901	0.0114717		GR1		3000	3.47712	3.47712	0		GR1							GR1
		GR1							GR1		9	0.954243				GR1		105	2.02119				GR1		300	2.47712				GR1		3000	3.47712				GR1							GR1
		GR5							GR5		41	1.61278	1.15588	0.646164		GR5		117	2.06819	1.98014	0.124515		GR5		293	2.46687	2.47199	0.00725041		GR5		2930	3.46687	3.47199	0.00725041		GR5		25100	4.39967	4.41228	0.0178247		GR5
		GR5							GR5		5	0.69897				GR5		78	1.89209				GR5		300	2.47712				GR5		3000	3.47712				GR5		26600	4.42488				GR5
		GR9							GR9		12	1.07918	0.840621	0.337376		GR9		40	1.60206	1.62764	0.0361703		GR9		136	2.13354	2.12037	0.0186174		GR9		300	2.47712	2.47712	0		GR9		30000	4.47712	4.4764	0.00102535		GR9
		GR9							GR9		4	0.60206				GR9		45	1.65321				GR9		128	2.10721				GR9		300	2.47712				GR9		29900	4.47567				GR9
		GR2							GR2		0	0	0	0		GR2		0	0	0	0		GR2		0	0	0	0		GR2		0	0	0	0		GR2		0	0	0	0		GR2		0	0	0	0
		GR2							GR2		0	0				GR2		0	0				GR2		0	0				GR2		0	0				GR2		0	0				GR2		0	0
		GR6							GR6		0	0	0	0		GR6		9	0.954243	0.477121	0.674751		GR6		0	0	0	0		GR6		0	0	0	0		GR6		0	0	0	0		GR6		0	0	0	0
		GR6							GR6		0	0				GR6		0	0				GR6		0	0				GR6		0	0				GR6		0	0				GR6		0	0
		GR10							GR10		0	0	0	0		GR10		0	0	0	0		GR10		0	0	0	0		GR10		0	0	0	0		GR10		0	0	0	0		GR10		0	0	0	0
		GR10							GR10		0	0				GR10		0	0				GR10		0	0				GR10		0	0				GR10		0	0				GR10		0	0
		GR3							GR3		0	0	0	0		GR3		0	0	0	0		GR3		0	0	0	0		GR3		0	0	0	0		GR3		0	0	0	0		GR3		0	0	0	0
		GR3							GR3		0	0				GR3		0	0				GR3		0	0				GR3		0	0				GR3		0	0				GR3		0	0
		GR7							GR7		0	0	0	0		GR7		0	0	0	0		GR7		0	0	0	0		GR7		0	0	0	0		GR7		0	0	0	0		GR7		0	0	0	0
		GR7							GR7		0	0				GR7		0	0				GR7		0	0				GR7		0	0				GR7		0	0				GR7		0	0
		GR4							GR11		0	0	0	0		GR11		0	0	0	0		GR11		0	0	0	0		GR11		0	0	0	0		GR11		0	0	0	0		GR11		0	0	0	0
		GR4							GR11		0	0				GR11		0	0				GR11		0	0				GR11		0	0				GR11		0	0				GR11		0	0
		GR8							GR4		0	0	0	0		GR4		0	0	0	0		GR4		0	0	0	0		GR4		0	0	0	0		GR4		0	0	0	0		GR4		0	0	0	0
		GR8							GR4		0	0				GR4		0	0				GR4		0	0				GR4		0	0				GR4		0	0				GR4		0	0
		GR12							GR8		0	0	0	0		GR8		0	0	0	0		GR8		0	0	0	0		GR8		0	0	0	0		GR8		0	0	0	0		GR8		0	0	0	0
		GR12							GR8		0	0				GR8		0	0				GR8		0	0				GR8		0	0				GR8		0	0				GR8		0	0
									GR12		0	0	0	0		GR12		0	0	0	0		GR12		0	0	0	0		GR12		0	0	0	0		GR12		0	0	0	0		GR12		0	0	0	0
									GR12		0	0				GR12		0	0				GR12		0	0				GR12		0	0				GR12		0	0				GR12		0	0

## Sheet: Coliform bacteria
		0. Gün	Coliform	Sonuc	ort.	std.sp		3. Gün	Coliform	Sonuc	ort.	std.sp		15.DAY	Coliform	Sonuc	ort.	std.sp		30.DAY	Coliform	Sonuc	ort.	std.sp		45.DAY	Coliform	Sonuc	ort.	std.sp		60.DAY	Coliform	Sonuc	ort.	std.sp		75.DAY	Coliform	Sonuc	ort.	std.sp		90.DAY	Coliform	Sonuc	ort.	std.sp
		C0	10	1	0.977121	0.0323554		C0	91	1.95904	1.96838	0.0132103		C0	230	2.36173	2.37545	0.0194018		C0						C0						C0						C0						C0
		C0	9	0.954243				C0	95	1.97772				C0	245	2.38917				C0						C0						C0						C0						C0
		CM						CM	110	2.04139	2.06029	0.0267205		CM	275	2.43933	2.42294	0.0231878		CM						CM						CM						CM						CM
		CM						CM	120	2.07918				CM	255	2.40654				CM						CM						CM						CM						CM
		GR1						GR1	0	0	0	0		GR1	0	0	0	0		GR1	0	0	0	0		GR1	0	0	0	0		GR1						GR1						GR1
		GR1						GR1	0	0				GR1	0	0				GR1	0	0				GR1	0	0				GR1						GR1						GR1
		GR5						GR5	0	0	0	0		GR5	0	0	0	0		GR5	0	0	0	0		GR5	0	0	0	0		GR5	0	0	0	0		GR5	0	0	0	0		GR5	0	0	0	0
		GR5						GR5	0	0				GR5	0	0				GR5	0	0				GR5	0	0				GR5	0	0				GR5	0	0				GR5	0	0
		GR9						GR9	0	0	0	0		GR9	0	0	0	0		GR9	0	0	0	0		GR9	0	0	0	0		GR9	0	0	0	0		GR9	0	0	0	0		GR9	0	0	0	0
		GR9						GR9	0	0				GR9	0	0				GR9	0	0				GR9	0	0				GR9	0	0				GR9	0	0				GR9	0	0
		GR2						GR2	0	0	0	0		GR2	0	0	0	0		GR2	0	0	0	0		GR2	0	0	0	0		GR2	0	0	0	0		GR2	0	0	0	0		GR2	0	0	0	0
		GR2						GR2	0	0				GR2	0	0				GR2	0	0				GR2	0	0				GR2	0	0				GR2	0	0				GR2	0	0
		GR6						GR6	0	0	0	0		GR6	0	0	0	0		GR6	0	0	0	0		GR6	0	0	0	0		GR6	0	0	0	0		GR6	0	0	0	0		GR6	0	0	0	0
		GR6						GR6	0	0				GR6	0	0				GR6	0	0				GR6	0	0				GR6	0	0				GR6	0	0				GR6	0	0
		GR10						GR10	0	0	0	0		GR10	0	0	0	0		GR10	0	0	0	0		GR10	0	0	0	0		GR10	0	0	0	0		GR10	0	0	0	0		GR10	0	0	0	0
		GR10						GR10	0	0				GR10	0	0				GR10	0	0				GR10	0	0				GR10	0	0				GR10	0	0				GR10	0	0
		GR3						GR3	0	0	0	0		GR3	0	0	0	0		GR3	0	0	0	0		GR3	0	0	0	0		GR3	0	0	0	0		GR3	0	0	0	0		GR3	0	0	0	0
		GR3						GR3	0	0				GR3	0	0				GR3	0	0				GR3	0	0				GR3	0	0				GR3	0	0				GR3	0	0
		GR7						GR7	0	0	0	0		GR7	0	0	0	0		GR7	0	0	0	0		GR7	0	0	0	0		GR7	0	0	0	0		GR7	0	0	0	0		GR7	0	0	0	0
		GR7						GR7	0	0				GR7	0	0				GR7	0	0				GR7	0	0				GR7	0	0				GR7	0	0				GR7	0	0
		GR4						GR11	0	0	0	0		GR11	0	0	0	0		GR11	0	0	0	0		GR11	0	0	0	0		GR11	0	0	0	0		GR11	0	0	0	0		GR11	0	0	0	0
		GR4						GR11	0	0				GR11	0	0				GR11	0	0				GR11	0	0				GR11	0	0				GR11	0	0				GR11	0	0
		GR8						GR4	0	0	0	0		GR4	0	0	0	0		GR4	0	0	0	0		GR4	0	0	0	0		GR4	0	0	0	0		GR4	0	0	0	0		GR4	0	0	0	0
		GR8						GR4	0	0				GR4	0	0				GR4	0	0				GR4	0	0				GR4	0	0				GR4	0	0				GR4	0	0
		GR12						GR8	0	0	0	0		GR8	0	0	0	0		GR8	0	0	0	0		GR8	0	0	0	0		GR8	0	0	0	0		GR8	0	0	0	0		GR8	0	0	0	0
		GR12						GR8	0	0				GR8	0	0				GR8	0	0				GR8	0	0				GR8	0	0				GR8	0	0				GR8	0	0
								GR12	0	0	0	0		GR12	0	0	0	0		GR12	0	0	0	0		GR12	0	0	0	0		GR12	0	0	0	0		GR12	0	0	0	0		GR12	0	0	0	0
								GR12	0	0				GR12	0	0				GR12	0	0				GR12	0	0				GR12	0	0				GR12	0	0				GR12	0	0

## Sheet: Yeast
		0. Gün		yeast	Sonuc	ort.	std.sp		3. Gün		yeast	Sonuc	ort.	std.sp		15.DAY		Yeast	Sonuc	ort.	std.sp		30.DAY		yeast	Sonuc	ort.	std.sp		45.DAY		yeast	Sonuc	ort.	std.sp		60.DAY		yeast	Sonuc	ort.	std.sp		75.DAY		yeast	Sonuc	ort.	std.sp
		C0		0	0	0	0		C0		0	0	0	0		C0		150	2.17609	2.14502	0.0439452		C0							C0							C0							C0
		C0		0	0				C0		0	0				C0		130	2.11394				C0							C0							C0							C0
		CM							CM		0	0	0	0		CM		1300	2.39794	2.30103	0.137051		CM							CM							CM							CM
		CM							CM		0	0				CM		1100	2.20412				CM							CM							CM							CM
		GR1							GR1		0	0	0	0		GR1		41	1.61278	1.65588	0.0609428		GR1		125	2.09691	2.0788	0.0256059		GR1		900	2.95424	2.96598	0.0166036		GR1							GR1
		GR1							GR1		0	0				GR1		50	1.69897				GR1		115	2.0607				GR1		950	2.97772				GR1							GR1
		GR5							GR5		0	0	0	0		GR5		30	1.47712	1.56517	0.124515		GR5		122	2.08636	2.11779	0.0444482		GR5		750	2.87506	2.86008	0.0211872		GR5		950	2.97772	2.98886	0.0157518		GR5
		GR5							GR5		0	0				GR5		45	1.65321				GR5		141	2.14922				GR5		700	2.8451				GR5		1000	3				GR5
		GR9							GR9		0	0	0	0		GR9		30	1.47712	1.46214	0.0211872		GR9		89	1.94939	1.96808	0.0264329		GR9		400	2.60206	2.62764	0.0361703		GR9		650	2.81291	2.82901	0.022758		GR9
		GR9							GR9		0	0				GR9		28	1.44716				GR9		97	1.98677				GR9		450	2.65321				GR9		700	2.8451				GR9
		GR2							GR2		0	0	0	0		GR2		0	0	0	0		GR2		0	0	0	0		GR2		0	0	0	0		GR2		0	0	0	0		GR2		0	0	0	0
		GR2							GR2		0	0				GR2		0	0				GR2		0	0				GR2		0	0				GR2		0	0				GR2		0	0
		GR6							GR6		0	0	0	0		GR6		0	0	0	0		GR6		0	0	0	0		GR6		0	0	0	0		GR6		0	0	0	0		GR6		0	0	0	0
		GR6							GR6		0	0				GR6		0	0				GR6		0	0				GR6		0	0				GR6		0	0				GR6		0	0
		GR10							GR10		0	0	0	0		GR10		0	0	0	0		GR10		0	0	0	0		GR10		0	0	0	0		GR10		0	0	0	0		GR10		0	0	0	0
		GR10							GR10		0	0				GR10		0	0				GR10		0	0				GR10		0	0				GR10		0	0				GR10		0	0
		GR3							GR3		0	0	0	0		GR3		0	0	0	0		GR3		0	0	0	0		GR3		0	0	0	0		GR3		0	0	0	0		GR3		0	0	0	0
		GR3							GR3		0	0				GR3		0	0				GR3		0	0				GR3		0	0				GR3		0	0				GR3		0	0
		GR7							GR7		0	0	0	0		GR7		0	0	0	0		GR7		0	0	0	0		GR7		0	0	0	0		GR7		0	0	0	0		GR7		0	0	0	0
		GR7							GR7		0	0				GR7		0	0				GR7		0	0				GR7		0	0				GR7		0	0				GR7		0	0
		GR4							GR11		0	0	0	0		GR11		0	0	0	0		GR11		0	0	0	0		GR11		0	0	0	0		GR11		0	0	0	0		GR11		0	0	0	0
		GR4							GR11		0	0				GR11		0	0				GR11		0	0				GR11		0	0				GR11		0	0				GR11		0	0
		GR8							GR4		0	0	0	0		GR4		0	0	0	0		GR4		0	0	0	0		GR4		0	0	0	0		GR4		0	0	0	0		GR4		0	0	0	0
		GR8							GR4		0	0				GR4		0	0				GR4		0	0				GR4		0	0				GR4		0	0				GR4		0	0
		GR12							GR8		0	0	0	0		GR8		0	0	0	0		GR8		0	0	0	0		GR8		0	0	0	0		GR8		0	0	0	0		GR8		0	0	0	0
		GR12							GR8		0	0				GR8		0	0				GR8		0	0				GR8		0	0				GR8		0	0				GR8		0	0
									GR12		0	0	0	0		GR12		0	0	0	0		GR12		0	0	0	0		GR12		0	0	0	0		GR12		0	0	0	0		GR12		0	0	0	0
									GR12		0	0				GR12		0	0				GR12		0	0				GR12		0	0				GR12		0	0				GR12		0	0

## Sheet: Sensory Analysis
0 day	0 d0 day										AVERAGE	STDEV
	C	Odour	9	9	9	9	9	9	9	9	9	0
		Textur	9	9	9	9	9	9	9	9	9	0
		color	9	9	9	9	9	9	9	9	9	0
		appearan	9	9	9	9	9	9	9	9	9	0
		Overall Acc	9	9	9	9	9	9	9	9	9	0
	3rd day										Average	Std ev
	C	Odour	8	9	8	8	8	8	9	9	8.375	0.517549
		Texture	8	8	7	8	8	8	9	9	8.125	0.64087
		Color	8	8	8	8	8	8	8	9	8.125	0.353553
		Appearan	8	8	8	8	8	7	8	9	8	0.534522
		Overall Acc	8	8	7	9	7	7	7	9	7.75	0.886405
											Average	Std ev
	C +M	Odour	7	6	7	7	7	7	7	7	6.875	0.353553
		Texture	7	7	7	7	7	6	6	6	6.625	0.517549
		Color	7	6	7	6	6	6	6	6	6.25	0.46291
		Appearan	6	6	5	6	6	6	6	6	5.875	0.353553
		Overall Ap	7	6	6	6	6	6	6	6	6.125	0.353553
G1	1%A,6%S)Odour	Odour	9	9	9	8	9	8	9	8	8.625	0.517549
		Texture	8	9	8	8	9	8	9	8	8.375	0.517549
		Color	8	9	9	8	8	8	8	8	8.25	0.46291
		Appearan	8	9	8	8	8	9	8	9	8.375	0.517549
		Overall Ap	9	9	8	8	9	9	9	8	8.375	0.517549
G5	1%A,8%S)Odour		9	9	9	9	8	9	9	9	8.875	0.353553
		Texture	9	9	8	9	8	9	9	9	8.75	0.46291
		Color	8	9	9	8	8	8	8	9	8.375	0.517549
		Appearan	8	8	9	8	9	8	9	9	8.5	0.534522
		OverallAp	9	8	9	9	9	9	9	9	8.875	0.353553
G9	1%A,10%S)Odour		9	9	8	8	8	8	9	9	8.5	0.534522
		Texture	9	8	9	9	8	8	9	8	8.5	0.534522
		Color	9	8	9	9	9	8	8	9	8.625	0.517549
		Appearan	9	9	8	8	9	8	8	9	8.5	0.534522
		Overall Ap	9	9	8	9	9	9	9	9	8.875	0.353553
G2	2%A,6%S	odour	9	9	8	9	8	9	9	9	8.75	0.46291
		Texture	9	9	9	9	9	9	9	9	9	0
		Color	8	8	8	8	9	9	9	8	8.375	0.517549
		Appearan	8	8	8	8	9	8	9	9	8.375	0.517549
		OverallAp	9	9	8	8	9	9	9	9	8.75	0.46291
G6	2%A,8%S	Odour	8	9	8	8	9	9	9	8	8.5	0.534522
		Texture	9	9	9	9	9	9	9	9	9	0
		color	9	9	9	9	9	9	9	9	9	0
		Appearan	9	9	9	9	9	9	9	9	9	0
		OverallAP	9	9	9	9	9	9	9	9	9	0
G10	2%A,10%S	Odour	8	9	8	8	9	8	9	9	8.5	0.534522
		Texture	9	9	9	9	9	9	9	9	9	0
		Color	9	9	9	9	9	9	9	9	5.88791	8.5
		Appearan	9	9	9	9	9	9	9	9	9	0
		OverallAp	9	9	9	9	9	9	9	9	9	0
G3	3%A,6% S	Odour	8	8	9	8	8	9	9	9	8.5	0.534522
		Texture	9	9	9	9	9	9	9	9	9	0
		Color	9	9	9	9	9	9	9	9	9	0
		Appearan	9	9	9	9	9	9	9	9	9	0
		Overall Ap	9	9	9	9	9	9	9	9	9	0
G7	3%A,8%S	Odour	9	9	9	9	9	9	9	9	9	0
		Texture	9	9	9	9	9	9	9	9	9	0
		Color	8	8	9	9	9	9	9	9	8.75	0.46291
		Appearan	8	8	9	8	9	9	9	9	8.625	0.517549
		Overall Ap	9	9	9	9	9	9	9	9	9	0
G11	3%A,10%S	Odour	8	8	8	9	9	9	8	8	8.375	0.517549
		Texture	9	9	9	9	9	9	9	9	9	0.517549
		Color	8	9	9	9	9	9	8	8	8.625	0.517549
		Appearan	8	9	9	8	9	9	9	9	8.75	0.46291
		Overall Ap	9	9	8	9	9	9	9	9	8.875	0.353553
G4	4%A, 6% SoDOUR	Odour	8	8	8	8	9	9	9	9	8.5	0.534522
		Texture	9	9	9	9	9	9	9	9	9	0
		colour	8	8	9	9	9	9	9	9	8.75	0.46291
		Appearance	8	8	9	9	6	8	8	9	8.125	0.991031
		overall	8	9	9	9	9	9	9	9	8.875	0.353553
G8	4%A,8%S	Odour	9	9	9	9	8	9	9	8	8.75	0.46291
		Texture	9	9	9	9	9	9	9	9	9	0
		Color	8	8	8	8	8	8	9	8	8.125	0.353553
		Appearance	8	8	8	9	8	9	9	8	8.375	0.517549
		Overall Ap	9	9	8	9	8	9	8	9	8.625	0.517549
G 12	4%A,10%Sodour	Odour	9	9	8	9	8	9	8	9	8.625	0.517549
		Texture	9	9	9	9	9	9	9	9	9	0
		Color	8	8	9	9	8	9	9	9	8.625	0.517549
		Appearan	8	8	8	8	9	9	9	8	8.375	0.517549
		OverallAp	9	8	9	8	8	8	8	9	8.375	0.517549
	15th day
	Control	Odour	1	1	2	2	2	1	2	1	1.5	0.534522
		Texture	1	1	1	1	1	1	1	1	1	0
		Color	2	2	2	2	2	2	2	2	2	0
		Appearan	2	2	2	2	2	2	2	2	2	0
		Over ALL A	2	2	1	1	1	1	1	1	1.25	0.46291
	C +M	Odour	1	1	1	1	1	1	1	1	1	0
		Texture	1	1	1	1	1	1	1	1	1	0
		Color	1	1	1	1	1	1	1	1	1	0
		Apperan	1	1	1	1	1	1	1	1	1	0
		Over all A	1	1	1	1	1	1	1	1	1	0
G1	1%A,6%S	Odour	5	5	5	4	5	4	5	4	4.625	0.517549
		Texture	5	5	5	5	5	5	5	5	5	0
		Color	6	4	6	5	6	5	5	6	5.375	0.744024
		Appearance	5	5	5	5	5	5	5	5	5	0
		Over all Ap	6	6	6	6	6	6	6	6	6	0
G5	1%A,8%S	Odour	6	5	5	6	6	6	5	6	5.625	0.517549
		Texture	7	7	7	6	7	6	6	6	6.5	0.534522
		Color	6	6	6	6	6	6	6	6	6	0
		Appearan	6	6	6	5	5	5	5	5	5.375	0.517549
		Overa All A	6	6	6	6	6	6	6	6	6	0
G9	1%A,10%SODOUR	Odour	7	7	7	7	7	7	7	7	7	0
		Texture	7	7	7	7	7	7	7	7	7	0
		Color	6	6	6	6	6	6	6	6	6	0
		Appeara	6	6	6	6	6	6	6	6	6	0
		Over All A	7	7	7	7	7	7	7	7	7	0
G2	2%A,6%S	Odour	7	7	7	7	7	7	7	7	7	0
		Texture	8	8	8	8	8	8	8	8	8	0
		Color	7	7	7	7	7	7	7	7	7	0
		Appearan	7	7	6	6	7	6	6	7	6.5	0.534522
		Over All A	7	7	7	7	7	7	7	7	7	0
G6	2%A, 8%Sodour		7	7	6	7	6	7	6	7	6.625	0.517549
		Texture	8	8	8	8	8	8	8	8	8	0
		Color	7	7	7	7	7	7	8	7	7.125	0.353553
		Appearan	7	7	7	7	7	8	7	8	7.25	0.46291
		Over All A	7	7	7	7	7	7	7	7	7	0
G10	2%A,10%Sodour		8	8	8	8	8	8	7	8	7.875	0.353553
		Texture	8	8	8	8	8	8	8	8	8	0
		Color	8	8	8	8	8	8	8	8	8	0
		Appearan	7	8	8	8	7	7	7	7	7.375	0.517549
		OverAll A	7	7	7	7	8	8	8	8	7.8125	0.534522
G3	3%A,6%S	Odour	7	7	7	8	8	7	7	8	7.375	0.517549
		Texture	8	8	8	8	8	8	8	8	8	0
		Color	8	8	8	8	8	8	8	8	8	0
		Appaearan	8	8	8	8	8	8	8	8	8	0
		Over AllA	8	8	8	8	8	8	8	8	8	0
G7	3%A,8%S	Odour	7	7	7	7	7	7	8	8	7.25	0.46291
		Texture	8	8	8	8	8	8	8	8	8	0
		Color	8	8	7	7	7	7	8	8	7.5	0.534522
		Appearan	8	8	7	7	7	8	8	8	7.625	0.517549
		OverAllA	7	7	7	7	8	8	8	8	7.5	0.534522
G11	3%A,10%Sodour		7	7	7	7	7	7	7	7	7	0
		Texture	9	9	8	8	8	8	8	8	8.25	0.46291
		Color	8	8	8	7	7	7	7	8	7.5	0.534522
		Appearan	7	7	7	7	7	7	7	7	7	0
		OverAllA	8	8	8	8	8	8	8	8	8	0
G4	4%A,6%S	Odour	8	8	8	8	8	8	8	8	8	0
		Texture	8	8	8	8	8	8	8	8	8	0
		Color	8	8	8	8	8	8	8	8	8	0
		Appearan	7	7	7	7	7	7	7	7	7	0
		Over AllA	8	8	8	8	8	8	8	8	8	0
G8	4%A,8%S	Odour	8	8	8	8	8	7	7	7	7.625	0.517549
		Texture	8	8	8	8	8	8	8	8	8	0
		Color	7	7	7	7	7	7	7	7	7	0
		Appearan	7	7	7	7	7	7	7	7	7	0
		OverA llP	8	8	8	8	8	8	8	8	8	0
G12	4%A,10%S	Odour	8	8	8	8	8	8	8	8	8	0
		Texture	8	8	8	8	8	8	8	8	8	0
		Color	7	7	7	7	7	7	7	7	7	0
		Appearan	8	8	8	8	8	8	8	8	8	0
		Over all A	8	8	8	8	8	8	8	8	8	0
	30th day
Group1	1%A,6%S	Odour	4	4	4	4	4	4	4	4	4	0
		Texture	5	4	4	4	5	5	4	4	4.375	0.517549
		Color	4	4	4	4	4	4	4	4	4	0
		Appearan	4	4	4	4	4	4	4	4	4	0
		Overall A	5	4	4	4	5	4	5	4	4.375	0.517549
G 5	1%A,8%S	Odour	4	4	4	5	4	4	4	4	4.125	0.353553
		Texture	5	4	4	5	5	5	4	5	4.625	0.517549
		Color	5	4	4	4	4	4	4	4	4.125	0.353553
		Appearan	4	4	4	4	4	4	4	4	4	0
		Over All A	5	5	4	5	5	4	4	4	4.5	0.534522
G 9	1%A,10%S	Odour	5	5	4	4	4	4	4	4	4.25	0.46291
		Texture	6	6	5	5	5	5	5	5	5.25	0.46291
		Colour	4	4	4	4	4	4	4	4	4	0
		Appearanc	4	4	4	4	4	4	4	4	4	0
		Overall A	5	4	5	4	5	4	4	4	4.375	0.517549
G 2	2%A,6%S	Odour	6	5	5	6	5	5	4	4	5	0.755929
		Texture	7	6	5	7	6	6	6	6	6.125	0.64087
		Color	5	5	5	5	5	5	5	5	5	0
		Apperan	5	5	5	5	5	5	5	5	5	0
		OverallA	6	6	5	6	6	6	5	5	5.625	0.517549
G 6	2%A,8%S	Odour	7	7	6	6	5	6	5	6	6	0.755929
		Texture	7	7	7	6	6	6	6	6	6.375	0.517549
		Color	5	6	6	5	5	6	6	5	5.5	0.534522
		Appearan	5	6	6	5	5	6	6	6	6.25	0.517549
		Overall A	6	7	7	6	6	6	6	6	6.25	0.46291
G 10	2%A,10%S	Odour	6	7	6	7	6	6	6	6	6.25	0.46291
		Texture	7	7	6	7	7	7	7	7	6.875	0.353553
		Color	6	6	5	6	6	6	6	6	5.875	0.353553
		Appearan	6	6	5	6	6	6	6	6	5.875	0.353553
		Overall A	7	7	6	7	7	7	7	7	6.20833	0.353553
G 3	3%A,6%S	Odour	6	7	6	6	5	5	5	6	5.75	0.707107
		Texture	7	7	7	7	6	6	7	7	6.75	0.46291
		Color	6	6	6	5	5	5	5	5	5.375	0.517549
		Appearan	6	6	6	5	5	5	5	5	5.375	0.517549
		OverallA	6	7	7	5	5	5	5	5	5.625	0.916125
G 7	3%A,8%S	Odour	7	7	6	7	6	6	6	6	6.375	0.517549
		Texture	7	7	7	7	6	7	7	7	6.875	0.353553
		Color	6	6	6	6	6	6	6	6	6	0
		Appearan	6	6	6	7	6	6	6	6	6.125	0.353553
		OverallA	7	7	6	7	6	6	6	6	6.375	0.517549
G 11	3%A,10%S	Odour	7	7	7	6	6	6	6	6	6.375	0.517549
		Texture	7	7	7	7	7	7	7	7	7	0
		Color	6	6	7	6	6	6	6	6	6.125	0.353553
		Appearan	6	6	7	6	6	6	6	6	6.125	0.353553
		OverallA	7	7	7	6	6	6	7	6	6.5	0.534522
G 4	4%A,6%S	Odour	7	7	7	7	7	7	6	7	6.875	0.353553
		Texture	7	7	7	7	7	7	7	7	7	0
		Color	6	7	7	7	7	7	6	7	6.75	0.46291
		Appaearan	6	7	6	7	7	7	6	7	6.625	0.517549
		Overall A	7	7	7	7	7	7	7	7	7	0
G 8	4%A,8%S	Odour	7	7	7	7	6	6	6	6	6.5	0.534522
		Texture	7	7	7	7	7	7	7	7	7	0
		Color	6	7	6	7	6	6	6	6	6.25	0.46291
		Appearan	6	7	6	7	6	6	6	6	6.25	0.46291
		Overall A	7	7	6	7	6	6	6	6	6.63889	0.517549
G 12	4%A10%S	Odour	7	7	7	7	6	6	6	6	6.5	0.534522
		Texture	7	7	7	7	7	7	7	7	7	1.3738
		Color	7	6	7	6	6	6	6	6	6.25	0.46291
		Appearan	7	6	7	6	6	6	6	6	6.25	0.46291
		Overal A	7	7	7	7	7	7	7	7	7	0
	45th Day
G 1	1%A,6%S	Odour	2	1	1	1	1	1	1	1	1.125	0.353553
		Texture	3	1	1	2	2	1	2	1	1.625	1.125
		Color	2	1	1	1	1	1	1	1	1.125	0.353553
		Appearan	2	1	1	1	1	1	1	1	1.125	0.353553
		Overall A	2	2	1	1	1	1	1	1	1.25	0.46291
G 5	1%A,8%S	Odour	4	4	4	4	4	4	4	4	4	0
		Texture	5	4	4	4	4	4	4	4	4.125	0.353553
		Color	5	4	4	4	4	4	4	4	4.125	0.353553
		Appaearan	4	4	4	4	4	4	4	4	4	0
		OverallA	5	4	4	4	4	4	4	4	4.0625	0.353553
G 9	1%A,10%S	Odour	5	4	4	5	4	4	4	4	4.25	0.46291
		Texture	6	5	5	6	4	4	4	4	4.75	0.886405
		Color	5	5	4	4	4	4	4	4	4.25	0.46291
		Appearance	5	5	4	4	4	4	4	4	4.25	0.46291
		Overall	5	5	4	4	4	4	4	4	4.25	0.46291
G 2	2%A,6%S	Odour	6	6	5	5	5	5	5	5	5.25	0.46291
		Texture	7	7	6	5	6	6	5	5	5.875	0.834523
		Color	5	5	5	5	5	5	5	5	5	0
		Appearan	5	5	5	5	5	5	5	5	5	0
		Overall A	6	6	6	5	5	5	5	5	5.375	0.517549
G 6	2%A,8%S	Odour	7	6	6	7	6	6	6	6	6.25	0.46291
		Texture	7	7	6	7	7	7	7	6	6.75	0.46291
		Color	6	6	5	5	5	6	5	6	5.5	0.534522
		Appearan	6	6	5	5	5	6	5	5	5.375	0.517549
		Overall A	7	7	6	7	6	6	6	5	6.25	0.707107
G 10	2%A,10%S	Odour	6	7	6	7	6	6	6	6	6.25	0.46291
		Texture	7	7	6	7	7	7	7	7	6.875	0.353553
		Color	6	6	5	6	6	6	6	6	5.875	0.353553
		Appaearan	6	6	5	6	6	6	6	6	5.875	0.353553
		Overall A	7	7	6	7	7	6	6	6	6.5	0.534522
G3	3%A,6%S	Odour	6	6	7	6	6	6	6	6	6.125	0.353553
		Texture	7	7	7	7	7	7	7	7	7	0
		Color	6	5	6	6	6	6	6	6	5.875	0.353553
		Appaearn	6	5	6	6	6	6	6	6	5.875	0.353553
		Overall A	6	5	7	7	6	6	6	6	6.125	0.64087
G 7	3%A,8%S	Odour	7	7	6	6	6	6	6	6	6.25	0.46291
		Texture	7	7	7	7	7	6	7	6	6.75	0.46291
		Color	6	7	6	6	6	6	6	6	5.23633	0.353553
		Appearan	6	7	6	6	6	6	6	6	6.125	0.353553
		Overall A	7	7	7	6	6	6	6	6	6.375	0.517549
G 11	3%A,10%S	Odour	7	7	7	6	6	6	6	6	6.375	0.517549
		Texture	7	7	7	7	7	6	7	7	6.875	0.353553
		Color	6	7	7	6	6	6	6	6	6.25	0.46291
		Appearan	6	7	7	6	6	6	6	6	6.25	0.46291
		Overall A	7	7	7	6	6	6	6	7	6.5	0.534522
G 4	4%A, 6%S	Odour	7	7	7	7	6	6	6	6	6.5	0.534522
		Texture	8	7	7	7	7	6	7	7	7	0.57735
		Color	7	7	7	6	6	6	6	6	6.375	0.517549
		Appearan	7	7	7	6	6	6	6	6	6.375	0.517549
		Overall	7	7	7	6	6	6	6	6	6.375	0.517549
G8	4% A,8%S	Odour	7	7	7	7	7	7	6	6	6.75	0.46291
		Texture	8	7	7	7	7	7	7	7	7.125	0.353553
		Color	6	7	7	7	7	7	6	6	6.625	0.517549
		Appearan	6	7	7	7	7	7	6	6	6.625	0.517549
		Overall	7	7	7	7	7	7	6	6	6.75	0.46291
G 12	4%A,10%S	Odour	7	7	7	7	7	6	7	7	6.875	0.353553
		Texture	8	7	7	8	8	7	7	6	7.25	0.707107
		Color	6	7	7	7	7	7	6	6	6.625	0.517549
		Appearan	6	7	7	7	7	6	6	6	6.5	0.534522
		OveraLL A	7	7	7	7	7	6	6	6	7	0.517549
	60th Day
G 5	1%A,6%S	Odour	2	1	1	1	1	1	1	1	1.125	0.353553
		Texture	3	3	1	2	2	1	2	1	1.875	1.125
		Color	2	1	1	1	1	1	1	1	1.125	0.353553
		Appaearan	2	1	1	1	1	1	1	1	1.125	0.353553
		Over all	2	2	1	1	1	1	1	1	1.25	0.46291
G 9	1%A,8%S	Odour	2	2	1	1	1	1	1	1	1.25	0.46291
		Texture	3	3	2	3	1	1	1	1	1.875	0.991031
		Color	2	2	2	2	1	1	1	1	1.5	0.534522
		Appearan	2	2	2	2	1	1	1	1	1.5	0.534522
		OveralAp	2	2	2	2	1	1	1	1	1.5	0.534522
G 2	2% A,6%S	Odour	5	5	5	5	5	5	5	5	5	0
		Texture	6	6	6	6	6	6	6	6	6	0
		Color	4	4	4	5	4	5	5	3	4.25	0.707107
		Appearan	4	4	4	5	4	5	5	3	4.25	0.707107
		Overall A	4	4	4	5	4	5	5	3	4.25	0.707107
G 6	2% A,8%S	Odour	6	6	6	6	6	6	6	6	6	0
		Texture	6	6	6	6	6	6	6	6	6	0
		Color	5	5	5	5	5	5	5	5	5	0
		Appearan	5	5	5	5	5	5	5	5	5	0
		Overall A	5	5	5	5	5	5	5	5	5	0
G 10	2%A,10%S	Odour	5	5	5	5	5	5	5	5	5	0
		Texture	5	5	5	5	5	5	5	5	5	0
		Color	5	5	5	5	5	5	5	5	5	0
		Appearan	5	5	5	5	5	5	5	5	5	0
		Overall A	5	5	5	5	5	5	5	5	5	0
G 3	3%A,6%S	Odour	5	5	5	5	5	5	5	5	5	0
		Textur	6	6	6	6	6	6	6	6	6	0
		Color	5	5	5	5	5	5	5	5	5	0
		Appearan	5	5	5	5	5	5	5	5	5	0
		OverallA	6	6	6	6	6	6	6	6	6	0
G 7	3%A,8%S	Odour	6	6	6	6	6	6	6	6	6	0
		Texture	7	7	7	7	7	7	7	7	7	0
		Color	6	6	6	6	6	6	6	6	6	0
		Appearan	6	6	6	6	6	6	6	6	6	0
		OverallA	6	6	6	6	6	6	6	6	6	0
G 11	3%A,10%S	Odour	6	6	6	6	6	6	6	6	6	0
		Texture	7	7	7	7	7	7	7	7	7	0
		Color	5	6	6	6	5	6	5	5	6.25	0.534522
		Appearan	5	6	6	6	5	5	5	6	5.5	0.534522
		OverallA	6	6	6	6	6	6	6	6	6	0
G 4	4% A,6% S	Odour	6	6	6	6	6	6	6	6	6	0
		Texture	6	6	6	6	6	6	6	6	6	0
		Color	5	5	5	5	5	5	5	5	5	0
		Appearan	5	5	5	5	5	5	5	5	5	0
		OverallA	6	6	6	6	6	6	6	6	6	0
G 8	4%A,8%S	Odour	5	6	5	5	5	6	5	5	5.25	0.46291
		Texture	6	6	6	6	6	6	6	6	6	0
		Color	5	5	5	5	5	5	5	5	5.25	0
		Appearan	5	5	5	5	5	5	5	5	5	0
		Overall A	6	6	6	6	6	6	6	6	6	0
G 12	4%A,10%S	Odour	6	6	6	6	6	6	6	6	6	0
		Texture	7	7	7	7	7	7	7	7	7	0
		Color	6	6	6	6	6	6	6	6	6	0
		Appearan	6	6	6	6	6	6	6	6	6	0
		OverallA	6	6	6	6	6	6	6	6	6	0
	75th day
G 2	2%a,6%S	Odour	5	5	5	5	5	5	5	5	5	0
		Texture	6	6	6	6	6	6	6	6	6	0
		Color	5	5	5	5	5	5	5	5	5	0
		Appearan	5	5	5	5	5	5	5	5	5	0
		OverALL	6	6	6	6	6	6	6	6	6	0
G 6	2%A,8%S	Odour	5	5	5	5	5	5	5	5	5	0
		Texture	6	6	6	6	6	6	6	6	6	0.516398
		Color	5	5	5	5	5	5	5	5	5	0
		Appearan	5	5	5	5	5	5	5	5	5	0
		OverallA	6	6	6	6	6	6	6	6	6	0
G 10	2%A,10%S	Odour	6	6	6	6	6	5	5	6	5.75	0.46291
		Texture	6	6	6	6	6	6	6	6	6	0
		Color	6	6	6	6	6	6	6	6	6	0
		Appearan	6	6	6	6	6	6	6	6	6	0
		OverallA	6	6	6	6	6	6	6	6	6	0
G 3	3%A,6%S	Odour	6	6	6	6	6	6	6	6	6	0
		Texture	7	7	7	7	7	7	7	7	7	0
		Color	6	6	6	6	6	6	6	6	6	0
		Appearan	6	6	6	6	6	6	6	6	6	0
		OverallA	6	6	6	6	6	6	6	6	6	0
G 7	3%,8%S	Odour	6	6	6	6	6	6	6	6	6	0
		Texture	7	7	7	7	7	7	7	7	7	0
		Color	6	6	6	6	6	6	6	6	6	0
		Appearan	6	6	6	6	6	6	6	6	6	0
		Overall A	6	6	6	6	6	6	6	6	6	0
G 11	3%A,10%S	Odour	6	6	6	6	6	6	6	6	6	0
		Texture	7	7	7	7	7	7	7	7	7	0
		Color	7	6	6	6	6	6	7	6	6.25	0.46291
		Appearan	6	6	6	6	6	6	6	6	6	0
		Overal AP	6	6	6	6	6	6	6	6	6	0
G 4	4%A,6%S	Odour	5	5	5	5	5	5	5	5	5	0
		Texture	7	7	7	7	7	7	7	7	7	0
		Color	5	5	5	5	5	5	5	5	5	0
		Appearan	5	5	5	5	5	5	5	5	5	0
		OverallA	6	6	6	6	6	6	6	6	6	0
G 8	4%A,8%S	Odour	6	6	6	6	6	6	6	6	6	0
		Texture	7	7	6	6	7	7	6	6	6.5	0.534522
		Color	5	5	5	5	5	5	5	5	5	0
		Apperan	5	5	5	5	5	5	5	5	5	0
		Overall A	6	6	6	6	6	6	6	6	6	0
G 12	4%A,10%S	Odour	6	6	6	6	6	5	6	5	5.75	0.46291
		Texture	7	7	7	6	7	6	6	6	6.5	0.534522
		Color	5	5	5	5	5	5	5	5	5	0
		Appearan	5	5	5	5	5	5	5	5	5	0
		Overall A	6	6	6	6	6	6	6	6	6	0
	90thday
G 2	2%A,6%S	Odour	5	5	5	5	5	5	5	5	5	0
		Texture	6	6	6	6	6	6	6	6	6	0
		Color	5	5	5	5	5	5	5	5	5	0
		Appearan	5	5	5	5	5	5	5	5	5	0
		Overal A	5	5	5	5	5	5	5	5	6.17676	0
G 6	2%A,8%S	Odour	5	4	5	4	4	5	5	5	4.625	0.517549
		Texture	6	6	6	6	6	6	6	6	6	0
		Color	5	5	5	5	5	5	5	5	5	0
		Appearan	5	5	5	5	5	5	5	5	5	0
		Overall A	5	5	5	5	5	5	5	5	5	0
G 10	2%A,10%S	Odour	5	5	5	5	5	5	5	5	5	0
		Texture	6	6	6	6	6	6	6	6	6	0
		Color	5	5	5	5	5	5	5	5	5	0
		Appearan	5	5	5	5	5	5	5	5	5	0
		OverallA	5	5	5	5	5	5	5	5	5	0
G 3	3%A,6%S	Odour	5	5	5	5	5	5	5	5	5	0
		Texture	6	6	6	6	6	6	6	6	6	0
		Color	5	5	5	5	5	5	5	5	5	0
		Appearan	5	5	5	5	5	5	5	5	5	0
		OverallA	5	5	5	5	5	5	5	5	5	0
G 7	3%A,8%S	Odour	5	5	5	5	5	5	5	5	5	0
		Texture	6	6	6	6	6	6	6	6	6	0
		Color	5	5	5	5	5	5	5	5	5	0
		Appearan	5	5	5	5	5	5	5	5	5	0
		OverallA	5	5	5	5	5	5	5	5	5	0
G 11	3%A,10%S	Odour	5	5	5	5	5	5	5	5	5	0
		Texture	6	6	6	6	6	6	6	6	6	0
		Color	6	6	6	6	6	6	6	6	6	0
		Appearan	5	5	5	5	5	5	5	5	5	0
		Overall A	5	5	5	5	5	5	5	5	5	0
G 4	4%A,6%S	Odour	5	5	5	5	5	5	5	5	5.15	0
		Texture	6	6	6	6	6	7	7	7	6.375	0.517549
		Color	4	4	4	4	4	4	4	4	4	0
		Appearan	4	4	4	4	4	4	4	4	4	0
		OverallA	5	5	5	5	5	5	5	5	5	0
G 8	4%A,8%S	Odour	5	5	5	5	5	5	5	5	5.375	0
		Texture	7	6	6	6	6	6	7	6	6.25	0.46291
		Color	5	5	5	5	7	5	5	5	5.25	0.707107
		Appearan	5	5	5	5	5	5	5	5	5	0
		OverallA	5	5	5	5	5	5	5	5	5	0
G 12	4%A,10%S	Odour	5	5	5	5	6	5	6	6	5.375	0.517549
		Texture	6	6	6	6	6	6	6	6	6	0
		Color	5	5	5	5	5	5	5	5	5	0
		Appearanc	5	5	5	5	5	5	5	5	5	0
		OverallA	5	5	5	5	5	5	5	5	5	0
